# Supplementary material for: A Conserved Glycoside Hydrolase Family 7 Cellobiohydrolase PsGH7a of Phytophthora sojae Is Required for Full Virulence on Soybean
Source: Front Microbiol. 2020 Jul 2;11:1285. doi: 10.3389/fmicb.2020.01285 (PMC7343703; doi:10.3389/fmicb.2020.01285)
Supplement: Supplementary file 2 [file Data_Sheet_1.zip]

Archive with 2 entries (2 files):
- Table S1.XLSX
- Table S2.XLSX
