# Supplementary material for: A Conserved Glycoside Hydrolase Family 7 Cellobiohydrolase PsGH7a of Phytophthora sojae Is Required for Full Virulence on Soybean
Source: Front Microbiol. 2020 Jul 2;11:1285. doi: 10.3389/fmicb.2020.01285 (PMC7343703; doi:10.3389/fmicb.2020.01285)
Supplement: Supplementary file 2 [file Data_Sheet_1.zip › Table S1.XLSX]

## Sheet: Sheet1
Protein	NCBI ACCESSION	Family	Protein Sequence	Secreted	MY	ZO	GC	IF3h	IF6h	IF12h	CDS Sequence
PsGH7a	XM_009533104.1	GH7	MKLSTSIFALVAAVVSMAVLQVPAQQAGTSTPEVHPSLASKQCSKAGGCVMEATSVVLDANWRWLHQVGDYKNCYSGNQWDATLCSTPEACAKNCALEGADYQGTYGITTSADELQLKLVTQTQYGANVGSRVYLLDAAGSKYKQFKLLNQEFTLDVDVSKLPCGLNGALYFVQMDADGGSGSFPTNKAGANYGTGYCDAQCPHDIKFINGEANTLEWGATSQNSGGGKYGACCAELDIWEANSMSNAFTSHPCTSDGLKRCSTPEECGNGNGNRYKGVCDKDGCDFNPFRMGNQTFYGPGSQFTIDSTRKFTIITQFLTSDNTATGDLVEIRRLFKQDDRVVSVPNSVYPDLASANSITDSMCEASKKLFGDQNDHAAKGGLARMGKQMANGMTLAMS…	Yes	9.611	7.419	12.401	18.532	12.79	20.201	atgaaactctcgacctccatcttcgcactcgtggccgccgttgtgtcgatggccgtgctccaagttccagcccagcaggctggaaccagcaccccggaagtgcacccttctctggcgtccaagcaatgctccaaggctggtggttgcgtgatggaagccacatcggtcgtgctggatgccaactggcgctggctgcaccaggtcggcgactacaagaactgctactcggggaaccagtgggacgccacgctgtgctcgactccggaagcttgcgccaagaattgcgctctcgaaggcgccgactatcaaggaacctacggcatcacgacgtctgctgacgagctgcagctgaagctggtgacgcagactcagtacggtgcgaacgtcggctctcgcgtg…
PsGH7b	XM_009528719.1	GH7	MKLSSATVGLAVVTVSSIGPPSVAQQPGSNVPEKHPSLPSQVCTKITDVLAQVDQADSKVVKCITEKSSVVIDANWRDMTPKECAKICGLEGADYAGKHNITTSGDTLNMKLETTGGVGTRVYMLDASGKKYKQFKLLNQEFTFDVDMSSLPCGSNGALYFSKMDADGGTSRFPTNTAGAAYGTGYCDAQCQKDVKFINGEANLKSTYGSCCTEMDIWEANSMATAYTTHPCSTDGQQRCIDDEDCGATDETRYTGWCDKHGCDFNPFRMGNKKFYGRGKKYEIDTTRPFIVVTQFQDDRVVRNPKATWPALNGTNLISDDMCNTSNAYFGDHPYVMGGLAQLGKQMVGGMTLAMSIWVDYGSNMTWLDSYSTGANPKTPGVMRGSCLSDGGDPESVFA…	Yes	0	0	0.721	0	0	0	atgaagctttcaagcgccaccgtcggactcgcagttgtcactgtctcctcgattggacctccttccgtggcccaacaaccaggcagcaacgtcccggagaagcacccgtccctgccatcgcaggtctgcacgaagatcaccgatgtcctggctcaagtggatcaggcggactcgaaggttgtcaagtgcatcaccgagaaatcgtccgtggtgatcgatgccaactggcgggacatgaccccgaaagagtgcgcgaaaatctgcggactggaaggcgccgactacgctggcaagcacaacatcacaacctccggcgacacactcaacatgaagctggagacgactggcggcgtgggcacccgcgtctacatgctggacgcgtcggggaagaagtacaag…
PsGH7c	XM_009522454.1	GH7	MQTPSALRLVAAAAVASLAALTADAQLVGSNTAETHPPLTTQTCTSSGCTDEDTSIVLDANWRWLYKEGTSTNCYTGNSWDKTICSDPKTCASSCALDGADYTGTYGITAESNSLSLKLVTKGPYSTNIGSRVYVMESDDTYKAYKLLNQEFTFDVDVSGLDCGLNGALYFVDMETDGGMKRFPSNKAGAKYGTGYCDAQCPQDLKFISGEANVLNWTPNKIDSNAGTGKYGACCAEMDIWESNSISNAYTTHPCTISSKAGGAYRCSSATECGVGKNRYKGVCDKDGCDFNPYRMGNKTFFGPGSDFTIDTTKKVTVVTRFITDDNTATGTLSEITRFYVQDGVTHEMPHSTFSAIKGMKSLKDNQCSAAKTLFGDEDDHKAKGGLEQIGLAMKRGMV…	Yes	4.731	0.243	176.669	11.524	47.894	76.822	atgcagaccccgagtgctctccgtctcgtggcggctgctgcggtggcttcgctcgccgcgctgaccgccgacgcgcagcttgtgggctccaacacggccgagacccacccgccgctcacgactcagacctgcacgagcagtggctgcaccgacgaggatacctccatcgtgctggacgccaactggcgctggctgtacaaggagggcacgtccacgaactgctacaccggaaactcgtgggacaagaccatttgctcggaccccaagacgtgtgcgtcctcctgtgccctcgacggcgccgactacaccgggacctacggtatcaccgctgagagcaacagtttgagcttgaagctggtgaccaagggtccgtacagcaccaacatcggttcacgcgtg…
PsGH7d	XM_009522456.1	GH7	MQTPSALRLVALAAMASLSIMVAHAQLVGSNTAETHPPLTTQTCTSSGCTDEDTSIVLDANWRWLYKEGTSTNCYTGNSWDKTICSDPKTCASSCALDGADYTGTYGITAESNSLSLKLVTKGPYSTNIGSRVYMMESDDAYKAYKLLNQEFTFDVDVSDLDCGLNGALYFVDMDTDGGKKRFSGNKAGAKFGTGYCDAQCPQDLKFISGEANTVNWTTSATDSNSGTGNYGSCCAEMDIWESNSISNAYTSHPCSVTSDAGGSYRCESATECGTGTSNRYTGVCDKDGCDFNPYRMGNKTFFGPGSDFTIDTTKKFTRFYIQDGTTYEMPYSTWPGLTDMNSLTDDQCSAAKKLFGDKDDHKVKGGLAQLGVAMKRAMCLWLDSDYPVTADASKAGVA…	Yes	4.731	0.243	176.669	11.524	47.894	76.822	atgcagactccgagcgctcttcgccttgtggcgctggccgcaatggcgtcgctctcaatcatggtcgctcacgcgcagcttgtgggctccaacacggccgagacccacccgccgctcacgactcagacctgcacgagcagtggctgcaccgacgaggatacctccatcgtgctggacgccaactggcgctggctgtacaaggagggcacgtccacgaactgctacaccggaaactcgtgggacaagaccatttgctcggaccccaagacgtgtgcgtcctcctgtgccctcgacggcgccgactacaccgggacctacggtatcaccgctgagagcaacagtttgagcttgaagctggttaccaagggcccgtacagcaccaacatcggctcgcgtgtg…
PsGH7e	XM_009522455.1	GH7	MTTTAQQAGSNTAETARAANWRWLYEVGTSTNCYTGNEWDETICSDPETCASNCALDGADYTGAYGITADTDSLTLKLVTDSAYSTNIGSRVYVMESDDTYKAYMLLNQEFTFDVDVSNLDCGLNGALYFVDMDTDGGMSRFSGNAAGDKYGTGYCDAQCPQDLKFISGEVNVLNWTASATDSNSGTGEYGSCCAEMDIWQSNSISNAYTSHPCSVTSSAGGSYRCESATECGSGDDRYNGVCDKDGCDFNPYRMGNKTFFGPGSDYTIDTTKSFTVVTRFITDDGTATGTLSEITRFYVQGDCSAAKTEFGDEDDHKAKGGLAQLGLAMKRGMVLTMSLWTDNAAYCLWLDSDYPVTADASEPGVSRGTCAKTSGVPDDVISEQLDATVVFSNIRFGD…	No	10.498	0	22.354	0	0	0.569	atgaccacgaccgcgcagcaggctggttccaacacggctgagactgcacgagcagccaactggcgctggttgtacgaggtcggcacgtccacgaactgctacacgggcaacgaatgggatgaaaccatttgctccgaccccgagacgtgcgcgtctaactgcgctcttgacggtgccgactacactggggcctacggtatcaccgctgacacggacagcctcacgctcaagctggtgaccgacagtgcgtacagcaccaacatcggttcgcgcgtgtacgtcatggagtcggacgacacgtacaaggcttacatgctgctgaaccaggaattcacgttcgacgtggacgtgtccaacttggactgcggtctcaacggcgccctgtacttcgtcgacatg…
PsGH7f	XM_009528725.1	GH7	MAQQAGTQVAEVHPSPQVGKSNAKVASCTTEQSSVVIDANWRDVNAVGTANPCVADAKWNSTTCWTPQECAETCGLEGADYAGNFSITTAGQTLSLKLETPSGVGTRVYMLDASRTKYKQFQLLNQEFSFDGFDVDVSNLPCGSNGALYFVQMDADGGTACFPANTAGAAYGTGACDAQCRQDVHFLDGEANMDGAYGSCCAEMDIWEANSVATAYTSHACSTSGQQKCTSVEDCGSTDETRYTGWCDKNGCDFNPFRMGHREFYGRGKDFDIDTTRPFTVVTQFVTADNTDSGELVEIRRLYKQDGRVLENPSSSWSALNGTDSITDVMCNTSKTYFDDPAYFTSGLAKLGQDMVGGMTLAMSVWVDYGLNMSWLDSHFPGDDPTLPGGLRGNCPFPG…	No	0	0	0	0	0	0	atggcccaacaggctggtactcaagtggctgaggttcacccgtccccgcaagtcggcaagtcgaacgcgaaagttgcctcgtgtacgacggagcaatcgtccgtagtaatcgatgcgaattggcgcgacgtgaacgcggtgggtacggcgaacccgtgcgtcgctgacgccaagtggaactcgacgacgtgctggactccacaagagtgcgctgagacctgtggacttgaaggtgccgactatgccggtaacttcagcatcaccacagccggtcaaacgctcagtctgaagctcgaaacaccaagcggggtcggcacacgagtgtacatgctggacgcgtctaggaccaagtacaagcagttccaactgctgaaccaggagttcagcttcgacggcttc…
PsGH7g	XM_009532200.1	GH7	MGTEVSMESSTTPATHVARADSPHLSDPEWEALQRLSTVIGDAAVATMLRTLTPTEQDGVALGFIMREQRDAASSTTVSSGTTIAQAQFGTNIPEKHPALASQVCTKVTNVLAQVDHMDSDVVECVTEESSVVIDANWRKMANGEWNSTTCSTPKECAKICGLEGADYAGKHSITTSGQTLNMKLETPGGVGTHVYMLEPSGKKYKQFQLLNQEFTFDVDMSSLPCGSNDALYFSKMDADGGTSRFPINTAGAAYGTGYCDAQCMKDVKFINGEANMEKAYGACCTEMDIWEANSMATSYTTHPCSIDGQQRCSADEDCGATEANRYSGWCDKPGCGLNPFRMGNKKLYGRGKEFDIDTTRAFTVVTQFITEDNTETGELVEIRRLYKQGARVVANPGS…	No	0	0	0.721	0	0	0	atgggtacggaggtgtccatggaaagctccactacgcctgcaactcacgttgcacgcgctgacagtccccacctgtcggacccagagtgggaagctctccaacgactgtcaacagtcattggtgatgcggctgtagctacgatgctgcgtacgctaacgccgacagagcaagatggtgttgctctgggattcatcatgagggagcagcgagatgctgcttcgtctaccacggtgtcgtccgggacgacaatcgctcaagctcagtttggaactaacatcccggagaagcacccagccctagcctcgcaagtttgtaccaaagtgaccaacgtgctcgcccaggtcgaccacatggactcggacgttgtcgagtgcgtgaccgaggagtcgtcggtagtg…
Notes:Expression profiling of PsGH7a from mycelia (MY), zoospores (ZO),germinated cysts (GC), and infection stages (IF3, 6, 12h) are based on global digital gene expression profiling data (Ye et al., 2011).
