# Supplementary material for: A Conserved Glycoside Hydrolase Family 7 Cellobiohydrolase PsGH7a of Phytophthora sojae Is Required for Full Virulence on Soybean
Source: Front Microbiol. 2020 Jul 2;11:1285. doi: 10.3389/fmicb.2020.01285 (PMC7343703; doi:10.3389/fmicb.2020.01285)
Supplement: Supplementary file 2 [file Data_Sheet_1.zip › Table S2.XLSX]

## Sheet: Sheet1
Primer name	Primer Sequence 5'-3'	Usage
PIC9K-GH7aF	CCG GAATTC CAGCAGGCTGGAACCA	Construct PsGH7a yeast expression vector
PIC9K-GH7aR	TT GCGGCCGC CTA GTG GTG GTG GTG GTG GTG GTAGGTGGAG CCGATG
qRT-PCRGH7aF	TCAAGGAACCTACGGCATCAC	Internal primers of PsGH7a, used for RT-PCR and real time PCR assay
qRT-PCRGH7aR	AGTTCACTCTCGACGTGGAC
PsActin-qRT-F	ACTGCACCTTCCAGACCATC	Internal primers of P. sojae Actin gene, for RT-PCR and real time PCR
PsActin-qRT-R	CCACCACCTTGATCTTCATG
GmCYP2-F	CGGGACCAGTGTGCTTCTTCA	G.max CYP2 gene used for qPCR measurement of pathogen levels
GmCYP2-R	CCCCTCCACTACAAAGGCTCG
Mut-GH7aF	ACGGAGCCTGCTGTGCTGCGCTCGACATTT	Mutagenesis of PsGH7a Glu236
Mut-GH7aR	GCAGCACAGCAGGCTCCGTACTTGCCGCCGC
sgRNA-GH7a-S1-F	ATTCGTTCGGTGACGCTAGCTGGAGCCTGATGAGTCCGTGAGGAC	Construct PYF515 vector with sgRNA-S1
sgRNA-GH7a-S1-R	GCTATTTCTAGCTCTAAAACGCTGGGCTGGAACTTGGAGCGACGAGCTTACTCGTTTCG
sgRNA-GH7a-S2-F	CTAGCTAGCGTAGTCCTGATGAGTCCGTGAGGAC	Construct PYF515 vector with sgRNA-S2
sgRNA-GH7a-S2-R	CTAGGGTCTCGAAACGAGTAGCAGTTCTTGTAGTCGACGAGCTTACTCGTTTCG
C GH7aForward-F	GATAAGCTTGATATCGAATTCTACTTTTGAGCATCCTACTACTACAGCTA	Construct pBSK vectors
C GH7aForward-R	CCTTGCTCAACATTGCTTGGAGTTGGTTCAGTCG
C GH7a mcherry-F	CCAAGCAATGTTGAGCAAGGGCGAGG
C GH7a mcherry-R	CGGCACTAGCACTTACTTGTACAGCTCGTCCATGCC
C GH7aReverse-F	ACAAGTAAGTGCTAGTGCCGGACACAAAG
C GH7aReverse-R	CGCTCTAGAACTAGTGGATCCATCCGTCTTGGCTCCAGGC
